# Supplementary material for: Integrating Broussonetia papyrifera and Two Bacillus Species to Repair Soil Antimony Pollutions
Source: Front Microbiol. 2022 May 3;13:871581. doi: 10.3389/fmicb.2022.871581 (PMC9111523; doi:10.3389/fmicb.2022.871581)
Supplement: Supplementary file 1 [file Data_Sheet_1.xlsx]

## Sheet: TP
	TP					TN					TOC					Ph
	1	2	3	average	F	1	2	3	average	F	1	2	3	average	F	1	2	3	average	F
T0ck	0.368135	0.33553	0.384438	0.362701	0.0249025	0.126532	0.110852	0.116452	0.117945	0.00794595	66.6189	66.8442	67.1447	66.8693	0.263795	7.1	7.11	7.2	7.13667	0.0550757
T0x5	0.498555	0.302925	0.423563	0.408348	0.0986986	0.123732	0.122052	0.122052	0.122612	0.000969948	70.6371	70.5995	71.0877	70.7748	0.271665	7.11	7.21	7.16	7.16	0.05
T0x7	0.368135	0.498555	0.417042	0.427911	0.0658858	0.122612	0.124572	0.126532	0.124572	0.00196	70.4869	71.3506	71.8012	71.2129	0.667908	7.3	7.33	7.34	7.32333	0.0208167
T100ck	0.33553	0.33553	0.351833	0.340964	0.00941225	0.102172	0.116172	0.109172	0.109172	0.007	65.605	65.3421	64.5911	65.1794	0.526188	6.01	6.13	6.14	6.09333	0.0723418
T100x5	0.423564	0.40074	0.390959	0.405087	0.0167316	0.116172	0.109172	0.112672	0.112672	0.0035	66.0932	67.5953	65.3421	66.3435	1.14726	5.46	5.43	5.47	5.45333	0.0208167
T100x7	0.426824	0.459429	0.351833	0.412695	0.0551722	0.115052	0.123172	0.119112	0.119112	0.00406	67.9708	67.2198	66.0932	67.0946	0.945062	5.23	5.26	5.32	5.27	0.0458258
tkck	0.042085	0.20511	0.123598	0.123598	0.0815125	0.030772	0.031052	0.030772	0.0308653	0.000161658	12.9558	11.8292	12.768	12.5176	0.603579	4.19	4.21	4.14	4.18	0.0360555
tkx5	0.433345	0.1399	0.286623	0.286623	0.146722	0.032872	0.030912	0.033292	0.0323587	0.00127033	12.9558	12.5802	12.9558	12.8306	0.216812	6.19	6.32	6.11	6.20667	0.105987
tkx7	0.302925	0.26706	0.254018	0.274667	0.0253258	0.037772	0.034972	0.031472	0.0347387	0.00315647	13.7068	14.0824	12.9558	13.5816	0.573631	6.23	6.27	6.13	6.21	0.072111
