# Supplementary material for: Integrating Broussonetia papyrifera and Two Bacillus Species to Repair Soil Antimony Pollutions
Source: Front Microbiol. 2022 May 3;13:871581. doi: 10.3389/fmicb.2022.871581 (PMC9111523; doi:10.3389/fmicb.2022.871581)
Supplement: Supplementary file 2 [file Data_Sheet_2.XLSX]

## Sheet:  root structure 
	Length(cm)	Average	SurfArea(cm2)	Average	Tips	Average	Forks	Average	Crossings	Average
T0ck-1	1082.7	961.663	219.039	213.208	4087	4104.5	10993	10087.8	2241	2090.5
T0ck-2	1018.01		222.925		4094		10317		2308
T0ck-3	859.51		188.766		4054		9415		1887
T0ck-4	886.431		222.102		4183		9626		1926
T0x5-4	1358.6	1329.84	217.229	245.769	4053	4857	11887	12542.8	2441	2615.25
T0x5-2	1207.72		249.777		5325		11708		2410
T0x5-1	1344.41		263.682		5253		13685		3044
T0x5-3	1408.6		252.389		4797		12891		2566
T0x7-1	1228.37	1391.67	251.547	272.963	4948	5092.75	12963	13863	2612	2763
T0x7-2	1513.94		282.962		5412		15006		3088
T0x7-3	1209.02		275.837		4716		13814		2821
T0x7-4	1615.33		281.507		5295		13669		2531
T100ck-1	805.051	868.928	176.647	190.256	2514	2729	8495	9042	1229	1323.5
T100ck-4	870.155		194.896		2866		9191		1498
T100ck-3	892.089		183.05		3052		9057		1311
T100ck-2	908.419		206.43		2484		9425		1256
T100x5-1	915.512	1014.3	196.92	198.279	3173	3303.25	9118	9223.75	1360	1361.5
T100x5-2	866.494		185.042		2975		9144		1214
T100x5-3	1028.28		205.875		3398		8361		1278
T100x5-4	1246.92		205.277		3667		10272		1594
T100x7-1	1213.18	1302.04	272.703	258.811	4157	3919.25	13588	12791.5	1977	2743
T100x7-2	1184.2		242.404		3357		12750		2908
T100x7-3	1359.88		264.467		4090		11651		2997
T100x7-4	1450.89		255.669		4073		13177		3090
tkck-5	920.296	921.566	158.445	173.933	2876	3178.75	6623	6646.5	1036	1155
tkck-3	995.237		201.496		3852		8046		1174
tkck-2	851.921		156.174		2904		6227		1174
tkck-1	918.808		179.616		3083		5690		1236
tkx5-1	1390.77	1516.38	264.193	295.786	5677	5663	12506	13142.2	1978	1964
tkx5-3	1498.17		303.223		5008		13300		1753
tkx5-4	1711		304.84		5924		13522		2142
tkx5-6	1613.05		310.89		6043		13241		1983
tkx7-2	1368.9	1412.33	268.487	268.485	5675	5129.5	11124	11802.2	1547	1675
tkx7-3	1566.54		234.227		4842		12033		1769
tkx7-5	1485.53		302.308		5057		13201		1652
tkx7-4	1228.34		268.918		4944		10851		1732
