# Supplementary material for: Integrating Broussonetia papyrifera and Two Bacillus Species to Repair Soil Antimony Pollutions
Source: Front Microbiol. 2022 May 3;13:871581. doi: 10.3389/fmicb.2022.871581 (PMC9111523; doi:10.3389/fmicb.2022.871581)
Supplement: Supplementary file 3 [file Data_Sheet_3.XLSX]

## Sheet: protein
	1	2	3	average	stdev
T0CK	0.431708	0.529621	0.485115	0.482148	0.0490239
T0X5	0.587478	0.45396	0.498466	0.513302	0.0679839
T0X7	0.663138	0.489565	0.485115	0.545939	0.101522
T100CK	0.409455	0.360498	0.405004	0.391652	0.0270719
T100X5	0.235881	0.574126	0.605281	0.471763	0.204872
T100X7	0.529621	0.471763	0.436158	0.479181	0.0471707
TKCK	0.191375	0.155771	0.249233	0.198793	0.0471707
TKX5	0.311542	0.289289	0.284838	0.295223	0.0143067
TKX7	0.360498	0.307091	0.293739	0.320443	0.0353255

## Sheet: SOD
	1	2	3	average	stdev
T0CK	151.322	162.184	158.064	157.19	5.4836
T0X5	156.563	146.712	158.322	153.865	6.2575
T0X7	155.142	149.849	159.111	154.701	6.75769
T100CK	212.57	198.275	197.814	202.886	8.38908
T100X5	161.161	153.122	163.458	159.247	9.41056
T100X7	171.103	168.465	163.189	167.585	6.24225
TKCK	419.702	391.541	407.893	406.379	14.1418
TKX5	269.768	250.804	263.039	261.204	9.6139
TKX7	243.464	222.612	229.374	231.817	10.6385

## Sheet: CAT 入=405
	1	2	3	average	stdev
T0CK	54.5207	65.2	68.9471	62.8892	7.48566
T0X5	61.0667	55.6112	60.7148	59.1309	3.05322
T0X7	55.265	48.6464	48.3155	50.7423	3.92025
T100CK	92.0281	75.8828	77.4973	81.8027	8.89213
T100X5	65.4863	72.5711	69.1244	69.0606	3.54282
T100X7	55.2353	64.4726	63.7185	61.1421	5.12935
TKCK	91.3361	85.4288	98.1523	91.6391	6.36713
TKX5	92.7131	82.9216	82.0036	85.8794	5.93587
TKX7	79.2144	67.3745	69.6297	72.0729	6.28668

## Sheet: POD 入=420
	1	2	3	average	stdev
T0CK	113.958	109.579	110.962	111.5	2.23826
T0X5	110.18	100.223	93.9452	101.449	8.1866
T0X7	100.337	103.186	100.744	101.422	1.54105
T100CK	143.693	139.721	151.637	145.017	6.06699
T100X5	126.711	123.179	127.889	125.926	2.4514
T100X7	97.6204	101.794	105.736	101.717	4.05841
TKCK	292.04	306.572	312.72	303.778	10.6196
TKX5	207	195.709	203.236	201.982	5.74905
TKX7	199.204	196.776	173.198	189.726	14.3651

## Sheet: MDA 入=532
	1	2	3	average	stdev
T0CK	4.6608	4.19472	5.12687	4.6608	0.46608
T0X5	3.50233	3.94012	4.81571	4.08605	0.668737
T0X7	4.11619	3.70457	3.70457	3.84178	0.237648
T100CK	8.60658	7.45904	8.03281	8.03281	0.573772
T100X5	6.66875	5.71607	5.23973	5.87485	0.72762
T100X7	4.22069	4.68965	4.22069	4.37701	0.270757
TKCK	9.04333	10.1738	10.1738	9.79694	0.652646
TKX5	9.13422	6.85067	7.61185	7.86558	1.16273
TKX7	6.31149	7.01277	7.71405	7.01277	0.701277

## Sheet: PRO
	1	2	3	average	stdev
T0CK	0.878179	0.851406	0.832664	0.854083	0.0228755
T0X5	0.666667	0.722892	0.736278	0.708612	0.0369374
T0X7	0.551539	0.546185	0.578313	0.558679	0.0172131
T100CK	1.02008	0.995984	1.04685	1.02097	0.0254468
T100X5	0.720214	0.736278	0.712182	0.722892	0.0122693
T100X7	0.738956	0.730924	0.546185	0.672021	0.109052
TKCK	0.971888	0.771084	0.720214	0.821062	0.133072
TKX5	0.803213	0.771084	0.835341	0.803213	0.0321285
TKX7	0.738956	0.736278	0.733601	0.736278	0.00267738

## Sheet: sugar
	1	2	3	average	stdev
T0CK	23.8359	26.4843	25.3256	25.2153	1.32766
T0X5	24.2239	23.8818	21.3319	23.1459	1.5802
T0X7	23.4774	23.1266	21.2554	22.6198	1.19455
T100CK	27.754	28.2431	33.3782	29.7917	3.11554
T100X5	22.7704	22.4659	27.541	24.2591	2.84629
T100X7	22.8842	23.3506	22.9842	23.073	0.245535
TKCK	33.161	33.161	37.1756	34.4992	2.31786
TKX5	33.9538	30.3854	36.1165	33.4853	2.89412
TKX7	33.8717	33.7721	34.7185	34.1208	0.520046

## Sheet: chal
	chl a					chl b					total
	1	2	3	average	stdev	1	2	3	average	stdev	1	2	3	average	stdev
T0CK	7.48315	8.76673	8.86427	8.37138	0.770777	2.39098	2.53142	3.45946	2.79395	0.580608	9.87413	11.2981	12.3237	11.1653	1.23019
T0X5	8.19329	12.1042	9.11814	9.80522	2.04399	2.6551	3.90868	2.64292	3.0689	0.727296	10.8484	16.0129	11.7611	12.8741	2.7563
T0X7	13.4051	15.852	12.3497	13.8689	1.79662	4.10846	5.31002	3.57722	4.3319	0.887746	17.5136	21.162	15.9269	18.2008	2.68435
T100CK	10.0927	6.02746	8.22557	8.11525	2.03488	3.13822	1.85388	2.3803	2.45747	0.645638	13.231	7.88134	10.6059	10.5727	2.67496
T100X5	15.1587	12.5358	12.8293	13.508	1.43713	4.79868	4.88888	3.83866	4.50874	0.582056	19.9574	17.4247	16.668	18.0167	1.72277
T100X7	12.4852	13.6503	11.5915	12.5757	1.0324	3.76828	4.19338	3.30892	3.75686	0.442341	16.2535	17.8437	14.9004	16.3325	1.47325
TKCK	6.38138	7.58744	6.05211	6.67364	0.808315	3.0818	2.33064	1.95434	2.45559	0.574022	9.46318	9.91808	8.00645	9.12924	0.998609
TKX5	7.77551	9.43714	6.48148	7.89804	1.48164	3.72922	2.30628	3.264	3.09983	0.725536	11.5047	11.7434	9.74548	10.9979	1.09115
TKX7	6.73773	7.33432	8.77555	7.61587	1.04768	2.84094	3.03736	2.3529	2.74373	0.352432	9.57867	10.3717	11.1284	10.3596	0.774961
