# Supplementary material for: Integrating Broussonetia papyrifera and Two Bacillus Species to Repair Soil Antimony Pollutions
Source: Front Microbiol. 2022 May 3;13:871581. doi: 10.3389/fmicb.2022.871581 (PMC9111523; doi:10.3389/fmicb.2022.871581)
Supplement: Supplementary file 4 [file Data_Sheet_4.XLSX]

## Sheet: Sb
	Root Sb concentration
	1	2	3	4	average
T0CK	0	0	0	0	0
T0X5	0	0	0	0	0
T0X7	0	0	0	0	0
T100CK	26.25	39.25	26.75	21.5	28.4375
T100X5	26.5	43.5	45	43	39.5
T100X7	35	28.5	30.25	24.5	29.5625
TKCK	4	4.25	6.5	4.5	4.8125
TKX5	15	20.25	14.25	20.75	17.5625
TKX7	16	18.75	18.5	12.5	16.4375
	Stem Sb concentration
	1	2	3	4	average
T0CK	0	0	0	0	0
T0X5	0	0	0	0	0
T0X7	0	0	0	0	0
T100CK	8.5	8	5.25	7	7.1875
T100X5	17.25	17	14	8	14.0625
T100X7	18	7.75	8.75	9.25	10.9375
TKCK	4.5	3.25	3.5	3.75	3.75
TKX5	14.25	15	15.5	7.75	13.125
TKX7	4.75	6	5.75	6	5.625
	Leaves Sb concentration
	1	2	3	4	average
T0CK	0	0	0	0	0
T0X5	0	0	0	0	0
T0X7	0	0	0	0	0
T100CK	9	10.25	8.25	7.25	8.6875
T100X5	14.5	18	20.25	19.5	18.0625
T100X7	10.75	11.75	12.75	11.75	11.75
TKCK	3.5	3.25	3	3.25	3.25
TKX5	9.5	9.5	11.75	9.75	10.125
TKX7	5.5	5.25	4.75	4.75	5.0625
	BCF
	1	2	3	4	average
T0CK	0	0	0	0	0
T0X5	0	0	0	0	0
T0X7	0	0	0	0	0
T100CK	0.0100276	0.0125778	0.00899154	0.00817766	0.00994367
T100X5	0.0180178	0.0243875	0.0246597	0.0219996	0.0222662
T100X7	0.0196972	0.0146432	0.0158168	0.0140345	0.0160479
TKCK	0.000422558	0.000381398	0.00048796	0.000411736	0.000425913
TKX5	0.00144653	0.00174963	0.00149666	0.00157087	0.00156592
TKX7	0.00101321	0.00117579	0.00114257	0.000896746	0.00105708
	TF
	1	2	3	4	average
T0CK	0	0	0	0	0
T0X5	0	0	0	0	0
T0X7	0	0	0	0	0
T100CK	0.335055	0.237664	0.262471	0.332446	0.291909
T100X5	0.598146	0.402501	0.381774	0.322114	0.426134
T100X7	0.412764	0.340716	0.354063	0.427561	0.383776
TKCK	1.03868	0.764706	0.511902	0.794969	0.777564
TKX5	0.807323	0.618367	0.969151	0.416921	0.702941
TKX7	0.314419	0.30503	0.29058	0.442574	0.338151

## Sheet: As
	Root Sb concentration
	1	2	3	4	average
T0X5	0	0	0	0	0
T0X7	0	0	0	0	0
T100CK	0	0	0	0	0
T100X5	0	0	0	0	0
T100X7	0	0	0	0	0
TKCK	6.25	8.25	8.5	8.25	7.8125
TKX5	39.25	39	35.5	35	37.1875
TKX7	38.25	40	35	34.5	36.9375
	Stem Sb concentration
	1	2	3	4	average
T0CK	0	0	0	0	0
T0X5	0	0	0	0	0
T0X7	0	0	0	0	0
T100CK	0	0	0	0	0
T100X5	0	0	0	0	0
T100X7	0	0	0	0	0
TKCK	7.75	6.5	7.25	8.75	7.5625
TKX5	23	26.25	22	25.25	24.125
TKX7	8	8.75	9.25	9.5	8.875
	Leaves Sb concentration
	1	2	3	4	average
T0CK	0	0	0	0	0
T0X5	0	0	0	0	0
T0X7	0	0	0	0	0
T100CK	0	0	0	0	0
T100X5	0	0	0	0	0
T100X7	0	0	0	0	0
TKCK	13.5	11.75	13.25	12	12.625
TKX5	34	38	37.75	40.5	37.5625
TKX7	13	13.5	13.25	12.25	13
BCF	BCF						TF
	1	2	3	4	average		1	2	3	4	average
CK	0	0	0	0	0		0	0	0	0	0
CKX5	0	0	0	0	0		0	0	0	0	0
CKX7	0	0	0	0	0		0	0	0	0	0
M50CK	0	0	0	0	0		0	0	0	0	0
M50X5	0	0	0	0	0		0	0	0	0	0
M50X7	0	0	0	0	0		0	0	0	0	0
T50CK	0	0	0	0	0		0	0	0	0	0
T50X5	0	0	0	0	0		0	0	0	0	0
T50X7	0	0	0	0	0		0	0	0	0	0
TKCK	0.00361795	0.00365281	0.00395083	0.00403869	0.00381507		1.55765	1.0076	1.09667	1.19662	1.21464
TKX5	0.0151487	0.0158968	0.0145561	0.0151213	0.0151807		0.712258	0.808822	0.819614	0.917743	0.814609
TKX7	0.0096412	0.0101391	0.00929787	0.0091472	0.00955636		0.258073	0.263194	0.307058	0.305195	0.28338
